# Supplementary material for: Effects of five southern California macroalgal diets on consumption, growth, and gonad weight, in the purple sea urchin Strongylocentrotus purpuratus
Source: PeerJ. 2015 Jan 8;3:e719. doi: 10.7717/peerj.719 (PMC4304870; doi:10.7717/peerj.719)
Supplement: Supplemental Information 6 [file peerj-03-719-s006.txt]

#required libraries
library(nlme)
library(multcomp)
library(ggplot2)
library(grid)
library(gridExtra)
library(lattice)
library(plyr)
library(MASS)
library(car)

#required files:
#"Initial_Urchin_data_raw.csv"
#"Final_urchin_data_raw.csv"
#"Feeding_Data_raw_7Sep2014.csv"
#"urchinControls.csv"
#"CHN.csv"


#read in raw urchin data and perform calculations, put in new dataframe
initial<-read.csv("Initial_Urchin_data_raw.csv")
final<-read.csv("Final_urchin_data_raw.csv")

expData<-data.frame(
BOX=initial$URCHIN,
TREATMENT=rep(c("MAPY","PTCA","R","CC","POLY"),times=7),
#mean of 5 initial TD measurements
INITIAL_MEAN_TD=apply(initial[,3:7],MARGIN=1,FUN=mean),
#mean of 5 final TD measurements
FINAL_MEAN_TD=apply(final[,2:6],MARGIN=1,FUN=mean))

#test change
expData$TEST_CHANGE<-round(with(expData,FINAL_MEAN_TD - INITIAL_MEAN_TD),digits=1)
#wet wt change
expData$WET_WT_CHANGE<-round(final$Wet_urchin_wt_no_boat - initial$WET_WT,digits=2)
#gonad dry wt
expData$FINAL_GONAD_DRY_WT<-round(final$Dry_gonad_and_boat_wt - final$Gonad_boat_wt,digits=2)
#change in jaw length
expData$JAW_CHANGE<-final$Fluorescent_Band_Length


#read consumption data into dataframe
consumptionData<-read.csv("Feeding_Data_raw_7Sep2014.csv", na.strings=".")

#create function to calculate the sample size within each treatment (does not count NA's)
calcN<-function(x) {sum(!is.na(x))}

#reshape consumption data 
consumptionData$added<-as.POSIXct(paste(consumptionData$ADD_DATE, consumptionData$ADD_TIME, sep=" "), format="%m/%d/%y %H:%M")

consumptionData$removed<-as.POSIXct(paste(consumptionData$REM_DATE, consumptionData$REM_TIME, sep=" "), format="%m/%d/%y %H:%M")

consumptionData$days<-as.numeric(with(consumptionData, removed-added))

consData<-ddply(consumptionData, .(TRIAL, BOX), function(adf){
  trt<-adf$SP_CODE[1]
  if(nrow(adf)>1) trt<-"POLY"
  data.frame(TRT=trt,
             days=adf$days[1],
             delta=sum(adf$ADD_WT-adf$REM_WT),
             ADD_WT=sum(adf$ADD_WT),
             RM_WT=sum(adf$REM_WT))
  })

consData$rate<-consData$delta/consData$days


#calculate sum consumed and mean cons rate, append to expData dataframe
sumCons<-ddply(consData,"BOX",function(x){
	data.frame(
				SUM_CONSUMED=sum(x$delta,na.rm=TRUE),
				CONSUMPTION_RATE=mean(x$rate,na.rm=TRUE))
})

expData$SUM_CONSUMED<-sumCons$SUM_CONSUMED
expData$CONSUMPTION_RATE<-sumCons$CONSUMPTION_RATE


#subset consumptionData into mixed diet treatments only (mixed diet BOX #'s are multiples of 5)
mixedData<-consumptionData[consumptionData$BOX %% 5 == 0,]
mixedData$delta<-mixedData$ADD_WT - mixedData$REM_WT
mixedData$rate<-mixedData$delta/mixedData$days

#reshape to get species-specific consumption rate table
mixed.summary<-ddply(mixedData,.(BOX,SP_CODE),function(x){
	data.frame(CONSUMPTION_RATE=mean(x$rate,na.rm=TRUE))
	})

#############fit linear models (not including consumption--see below)
LMtestChange <- lm(formula = TEST_CHANGE ~ TREATMENT, data = expData, na.action = na.omit)
LMwetWtChange <- lm(formula = WET_WT_CHANGE ~ TREATMENT, data = expData, na.action = na.omit)
LMgonad <- lm(formula = FINAL_GONAD_DRY_WT ~ TREATMENT, data = expData, na.action = na.omit)
LMjaw <- lm(formula = JAW_CHANGE ~ TREATMENT, data = expData, na.action = na.omit)

#fit linear mixed models with consumption data
LMconsumption <- lm(formula = CONSUMPTION_RATE ~ TREATMENT, data = expData, na.action = na.omit)

mixedLME<-lme(CONSUMPTION_RATE ~ SP_CODE, random=~1|BOX, data=mixed.summary,na.action=na.omit)
anova(mixedLME)

#check model assumptions
mixedLME$data[["residuals"]]<-mixedLME$residuals[1:28]

#plot histogram of residuals of all models
h1<-as.list(
hist(LMtestChange$residuals,main="Test Change"),
hist(LMwetWtChange$residuals,main="Wet Weight Change"),
hist(LMgonad$residuals,main="Gonad Weight"),
hist(LMjaw$residuals,main="Change in Jaw Length"),
hist(LMconsumption$residuals,main="Consumption Rate"),
hist(mixedLME$data[["residuals"]])
)

#plot normal q-q plot for residuals of all models
q1<-as.list(qqnorm(studres(LMtestChange),main="Test Change"),
qqnorm(studres(LMwetWtChange),main="Wet Weight Change"),
qqnorm(studres(LMgonad),main="Gonad Weight"),
qqnorm(studres(LMjaw),main="Change in Jaw Length"),
qqnorm(studres(LMconsumption),main="Consumption Rate")
)

s1<-as.list(
spreadLevelPlot(LMtestChange,main="Test Change"),
spreadLevelPlot(LMwetWtChange,main="Wet Weight Change"),
spreadLevelPlot(LMgonad,main="Gonad Weight"),
qplot(LMjaw$model[["TREATMENT"]],LMjaw$residuals,main="Jaw Growth"),
spreadLevelPlot(LMconsumption,main="Consumption Rate"),
qplot(mixedLME$data[["SP_CODE"]],mixedLME$data[["residuals"]],main="Consumption w/in Mixture")
)

#shapiro-wilk test on residuals of all models
stest<-shapiro.test(LMtestChange$residuals)
sWW<-shapiro.test(LMwetWtChange$residuals)
sgonad<-shapiro.test(LMgonad$residuals)
sjaw<-shapiro.test(LMjaw$residuals)
scons<-shapiro.test(LMconsumption$residuals)
smixedLME<-shapiro.test(mixedLME$residuals)

#barlett test for all models
LMtestChange$model[[3]]<-as.numeric(LMtestChange$residuals)
LMwetWtChange$model[[3]]<-as.numeric(LMwetWtChange$residuals)
LMgonad$model[[3]]<-as.numeric(LMgonad$residuals)
LMjaw$model[[3]]<-as.numeric(LMjaw$residuals)
LMconsumption$model[[3]]<-as.numeric(LMconsumption$residuals)
mixedLME$data["residuals"]<-as.numeric(mixedLME$residuals[1:28])

btest<-bartlett.test(LMtestChange$model[[3]]~LMtestChange$model[[2]])
bWW<-bartlett.test(LMwetWtChange$model[[3]]~LMwetWtChange$model[[2]])
bgonad<-bartlett.test(LMgonad$model[[3]]~LMgonad$model[[2]])
bjaw<-bartlett.test(LMjaw$model[[3]]~LMjaw$model[[2]])
bconsumption<-bartlett.test(LMconsumption$model[[3]]~LMconsumption$model[[2]])

#log10 transformation for wet weight, test change, and mixed models
expData["LOG_WW"]<-log(expData[[6]],base=10)
expData["LOG_CONS_RATE"]<-log(expData["CONSUMPTION_RATE"],base=10)
mixed.summary[["LOG_CONS"]]<-log(mixed.summary$CONSUMPTION_RATE,base=10)

expData$TREATMENT<-as.factor(expData$TREATMENT)

LMwwLog<-lm(LOG_WW~TREATMENT,data=expData,na.action=na.omit)
LMconsLog<-lm(LOG_CONS_RATE~TREATMENT,data=expData,na.action=na.omit)
mixedLMElog<-lme(LOG_CONS ~ SP_CODE, random=~1|BOX, data=mixed.summary,na.action=na.omit)

summary(glht(LMwwLog,linfct=mcp('TREATMENT'="Tukey"),test=univariate()))
summary(glht(LMconsLog,linfct=mcp('TREATMENT'="Tukey"),test=univariate()))
summary(glht(mixedLMElog,linfct=mcp('SP_CODE'="Tukey"),test=adjusted("fdr")))

#now test assumptions again
LMwwLog$model[[3]]<-as.numeric(LMwwLog$residuals)
LMconsLog$model[[3]]<-as.numeric(LMconsLog$residuals)
mixedLMElog$data[["residuals"]]<-mixedLMElog$residuals[1:28]

swwLog<-shapiro.test(LMwwLog$residuals)
sconsLog<-shapiro.test(LMconsLog$residuals)
smixedLog<-shapiro.test(mixedLMElog$data[["residuals"]])

bwwLog<-bartlett.test(LMwwLog$model[[3]]~LMwwLog$model[[2]])
bconsLog<-bartlett.test(LMconsLog$model[[3]]~LMconsLog$model[[2]])
bmixedLog<-bartlett.test(mixedLMElog$data[["residuals"]]~mixedLMElog$data[["SP_CODE"]])

#plots for model assumptions
h2<-as.list(
hist(LMwwLog$residuals,main="Wet Weight Change"),
hist(LMconsLog$residuals,main="Consumption Rate"),
hist(mixedLMElog$data[["residuals"]])
)

q2<-as.list(
qqnorm(studres(LMwwLog),main="Wet Weight Change"),
qqnorm(studres(LMconsLog),main="Consumption Rate"),
qqnorm(mixedLMElog,main="Consumption w/in Mixture")
)

s2<-as.list(
spreadLevelPlot(LMwwLog),
spreadLevelPlot(LMconsLog),
qplot(mixedLMElog$data[["SP_CODE"]],mixedLMElog$data[["residuals"]])
)


#0 intercept for anova table purposes
LMwwLog0<-lm(LOG_WW~TREATMENT +0,data=expData,na.action=na.omit)
LMconsLog0<-lm(LOG_CONS_RATE~TREATMENT + 0,data=expData,na.action=na.omit)
mixedLMElog0<-lme(LOG_CONS ~ SP_CODE + 0, random=~1|BOX, data=mixed.summary,na.action=na.omit)
LMtestChange0<-lm(TEST_CHANGE~TREATMENT + 0,data=expData,na.action=na.omit)
LMgonad0<-lm(FINAL_GONAD_DRY_WT~TREATMENT + 0,data=expData,na.action=na.omit)
LMjaw0<-lm(JAW_CHANGE~TREATMENT + 0,data=expData,na.action=na.omit)
LMconsLog0<-lm(LOG_CONS_RATE~TREATMENT + 0,data=expData,na.action=na.omit)

#write ANOVA tables for one-way ANOVAs
write.table(rbind
(anova(LMtestChange), 
anova(LMwwLog),
anova(LMgonad),
anova(LMjaw),
anova(LMconsLog)
),"Table1.csv", sep=",", row.names=T)

#write ANOVA table for mixed LME
write.table(anova(mixedLMElog0), "Table2.csv", sep=",", row.names=T)

#post hoc Tukey tests
summary(glht(LMtestChange,linfct=mcp('TREATMENT'="Tukey"),test=univariate()))
summary(glht(LMwwLog,linfct=mcp('TREATMENT'="Tukey"),test=univariate()))
summary(glht(LMgonad,linfct=mcp('TREATMENT'="Tukey"),test=univariate()))
summary(glht(LMjaw,linfct=mcp('TREATMENT'="Tukey"),test=univariate()))

summary(glht(mixedLMElog,linfct=mcp('SP_CODE'="Tukey"),test=adjusted("fdr")))
summary(glht(LMconsLog,linfct=mcp('TREATMENT'="Tukey"),test=univariate()))

##########figures

mBarPlotLog<-function(x) {
	
	y<-as.data.frame(summary(x)$coefficients)
	rownames(y)<-NULL
	z<-data.frame(
	UL=as.numeric(10^(y[,"Estimate"]+y[,"Std. Error"])),
	LL=as.numeric(10^(y[,"Estimate"]-y[,"Std. Error"])),
	mean=as.numeric(10^(y[,"Estimate"])),
	treatment=c("Chondracanthus","Macrocystis","Mixture","Pterygophora","Rhodymenia")
	)
	return(z)
}

mBarPlot<-function(x) {
	
	y<-summary(x)$coefficients
	rownames(y)<-NULL
	z<-data.frame(
	UL=as.numeric(y[,"Estimate"]+y[,"Std. Error"]),
	LL=as.numeric(y[,"Estimate"]-y[,"Std. Error"]),
	mean=as.numeric(y[,"Estimate"]),
	treatment=c("Chondracanthus","Macrocystis","Mixture","Pterygophora","Rhodymenia")
	)
	return(z)
	
}


#rename treatment levels
	expData$TREATMENT<-revalue(expData$TREATMENT, c("CC"="Chondracanthus", "MAPY"="Macrocystis","POLY"="Mixture","PTCA"="Pterygophora","R"="Rhodymenia"))


#create summary tables for response variables
testChange.summary<-mBarPlot(LMtestChange0)
wetWeight.summary<-mBarPlotLog(LMwwLog0)
gonad.summary<-mBarPlot(LMgonad0)
jaw.summary<-mBarPlot(LMjaw0)
consumption.summary<-mBarPlotLog(LMconsLog0)


##create individual plots
#test change
p1<-ggplot(testChange.summary, aes(x = treatment, y = mean)) + 
	geom_bar(position = position_dodge(), stat="identity", fill="gray50",width=0.5,colour="black",size=0.3) + 
	geom_linerange(aes(ymin=LL, ymax=UL),size=0.3) +
	theme_bw() +
	theme(
		panel.grid.major = element_blank(),
		axis.text.x = element_text(face="italic",angle=45,hjust=.99,size=11),
		axis.title.y = element_text(family="Helvetica",size=11)) +
	xlab("") + ylab("Change in Test Diameter (mm)\n") + 
	geom_text(aes(x=1:5, y=8.25, label=c("A", "A", "AB", "BC", "BC")),size=3.5) +
	ggtitle("(a)")
	
	
	#wet weight change
p2<-ggplot(wetWeight.summary, aes(x = treatment, y = mean)) +  
	geom_bar(position = position_dodge(), stat="identity", fill="gray50",width=0.5,colour="black",size=0.3) + 
	geom_linerange(aes(ymin=LL, ymax=UL),size=0.3) +
	theme_bw() +
	theme(panel.grid.major = element_blank(),
		axis.text.x = element_text(face="italic",angle=45,hjust=.99,size=11),
		axis.title.y = element_text(family="Helvetica",size=11)) +
	xlab("") + ylab("Change in Wet Weight (g)\n") +
	geom_text(aes(x=1:5, y=14.1, label=c("A", "A", "A", "B", "B")),size=3.5)+
	ggtitle("(b)")

	#gonad mass
p3<-ggplot(gonad.summary, aes(x = treatment, y = mean)) +  
	geom_bar(position = position_dodge(), stat="identity", fill="gray50",width=0.5,colour="black",size=0.3) + 
	geom_linerange(aes(ymin=LL, ymax=UL),size=0.3) +
	theme_bw() +
	theme(panel.grid.major = element_blank(),
		axis.text.x = element_text(face="italic",angle=45,hjust=.99,size=11),
		axis.title.y = element_text(family="Helvetica",size=11)) +
	xlab("") + ylab("Gonad Dry Weight (g)\n") +
	geom_text(aes(x=1:5, y=1.1, label=c("A", "A", "A", "A", "B")),size=3.5)+
	ggtitle("(c)")
	
	#jaw growth
p4<-ggplot(jaw.summary, aes(x = treatment, y = mean)) +  
	geom_bar(position = position_dodge(), stat="identity", fill="gray50",width=0.5,colour="black",size=0.3) + 
	geom_linerange(aes(ymin=LL, ymax=UL),size=0.3) +
	theme_bw() +
	theme(panel.grid.major = element_blank(),
		axis.text.x = element_text(face="italic",angle=45,hjust=.99,size=11),
		axis.title.y = element_text(family="Helvetica",size=11)) +
	xlab("") + ylab("Change in Jaw Length (mm)\n") +
	geom_text(aes(x=1:5, y=0.6, label=c("A", "AB", "A", "AB", "B")),size=3.5) +
	ggtitle("(d)")

	#consumption rate
p5<-ggplot(consumption.summary, aes(x = treatment, y = mean)) +  
	geom_bar(position = position_dodge(), stat="identity", fill="gray71",width=0.5,colour="black",size=0.3) + 
	geom_linerange(aes(ymin=LL, ymax=UL),size=0.3) +
	theme_bw() +
	theme(panel.grid.major = element_blank(),
		axis.text.x = element_text(face="italic",angle=45,hjust=.99,size=11),
		axis.title.y = element_text(family="Helvetica",size=11)) +
	xlab("") + ylab("Consumption Rate\n (g per 24 h)\n") +
	geom_text(aes(x=1:5, y=2.75, label=c("A", "A", "A", "B", "B")),size=3.5) +
	ggtitle("(b)")

	
	
#put 4 "performance measures" plots in one figure
postscript('Figure1.eps',paper="special",horizontal=FALSE,onefile=FALSE,height=11,width=11)
grid.arrange(p1,p2,p3,p4,widths=unit(0.5,"npc"),heights=unit(0.5,"npc"))
dev.off()

m<-summary(mixedLMElog0)$tTable

##########################plot consumption within mixed diet
#create summary data table for mixed diet consumption
mixedPlot.summary<-data.frame(species=c("CC"="Chondracanthus", "MAPY"="Macrocystis","PTCA"="Pterygophora","R"="Rhodymenia"),
	mean=10^(m[,"Value"]),
	UL=10^(m[,"Value"]+m[,"Std.Error"]),
	LL=10^(m[,"Value"]-m[,"Std.Error"])
	)

#rename species/treatment levels
# mixedPlot.summary$species<-c("CC"="Chondracanthus", "MAPY"="Macrocystis","PTCA"="Pterygophora","R"="Rhodymenia")

mixPlot<-ggplot(mixedPlot.summary, aes(x=species, y=mean)) +
geom_bar(position = position_dodge(), stat="identity", fill="gray71",width=0.5,weight=1,colour="black",size=0.3) +
geom_linerange(aes(ymin=LL, ymax=UL),size=0.3) +
theme_bw() +
theme(panel.grid.major = element_blank(),
		axis.text.x = element_text(face="italic",angle=45,hjust=.99,size=11),
		axis.title.y = element_text(family="Helvetica",size=11)) +
xlab("") +
ylab("Consumption Rate\n (g per 24 h)\n") +
geom_text(aes(x=1:4, y=1.35, label=c("A", "B", "C", "C")),size=3.5) +
ggtitle("(a)")


#put 2 consumption plots in one figure
postscript('Figure2.eps',paper="special",horizontal=FALSE, onefile=FALSE, height=11,width=11)
grid.arrange(mixPlot,p5,nrow=1,widths=unit(0.5,"npc"),heights=unit(0.5,"npc"))
dev.off()

############data from dissected urchins from collection site (control)

#read into data frame
controlDataRaw<-read.csv("urchinControls.csv")

#calculations
controlData<-data.frame(
		TREATMENT=controlDataRaw$Treatment,
		FINAL_MEAN_TD=apply(controlDataRaw[,5:9],MARGIN=1,FUN=mean),
		FINAL_GONAD_DRY_WT=round(with(controlDataRaw,Gonad_and_boat_dry_wt - Gonad_boat_wt),digits=2)
)

#find range of initial test diameter for experimental urchins
expTDrange<-range(expData$INITIAL_MEAN_TD,na.rm=TRUE)

#subset control urchins to restrict within this range
controlDataSub<-subset(controlData,controlData$FINAL_MEAN_TD > expTDrange[1] & controlData$FINAL_MEAN_TD < expTDrange[2])

#get mean and se of test diameter for these urchins
mean(controlDataSub$FINAL_MEAN_TD,na.rm=TRUE)
sd(controlDataSub$FINAL_MEAN_TD,na.rm=TRUE)/sqrt(sum(!is.na(controlDataSub$FINAL_MEAN_TD)))

#set negative gonad weights to zero
u<-controlDataSub$FINAL_GONAD_DRY_WT < 0
controlDataSub$FINAL_GONAD_DRY_WT[which(u)] <- 0

#get mean and se of gonad dry weights
mean(controlDataSub$FINAL_GONAD_DRY_WT,na.rm=TRUE)
sd(controlDataSub$FINAL_GONAD_DRY_WT,na.rm=TRUE)/sqrt(sum(!is.na(controlDataSub$FINAL_GONAD_DRY_WT)))

#convert from factor to character, otherwise can't append()
controlDataSub$TREATMENT<-as.character(controlDataSub$TREATMENT)
expData$TREATMENT<-as.character(expData$TREATMENT)

#create new dataframe with control urchin and Rhodymenia urchin gonad weights

controlDF<-data.frame(
		Type=append(controlDataSub$TREATMENT,expData$TREATMENT[expData$TREATMENT=="Rhodymenia"]),
		FINAL_MEAN_TD=append(controlDataSub$FINAL_MEAN_TD,expData$FINAL_MEAN_TD[expData$TREATMENT=="Rhodymenia"]),
		FINAL_GONAD_DRY_WT=append(controlDataSub$FINAL_GONAD_DRY_WT,expData$FINAL_GONAD_DRY_WT[expData$TREATMENT=="Rhodymenia"])
)


#remove NA's
controlDF1<-controlDF[!is.na(controlDF$FINAL_GONAD_DRY_WT),]

#look at distributions, both normal
shapiro.test(controlDF1$FINAL_GONAD_DRY_WT[controlDF1$Type=="Control"])
shapiro.test(controlDF1$FINAL_GONAD_DRY_WT[controlDF1$Type=="Rhodymenia"])

#Welch's t-test
t.test(controlDF1$FINAL_GONAD_DRY_WT~controlDF1$Type)


##########CN Data
#read into data frame
chnData<-read.csv("CHN.csv")
	
#convert to date format and order
chnData$Date<-as.POSIXct(chnData$Date,format="%m/%d/%y")

cnDateSp<-ddply(chnData,.(Date,Species),summarize,meanCN = mean(C.N))

chnData$Date<-strftime(chnData$Date,"%d-%b-%Y")
cnDateSp$Date<-strftime(cnDateSp$Date,"%d-%b-%Y")

chnData$Date<-as.factor(chnData$Date)
cnDateSp$Date<-as.factor(cnDateSp$Date)

chnData$Date<-relevel(chnData$Date,"12-Dec-2010","10-Jan-2011","24-Jan-2011")
cnDateSp$Date<-relevel(cnDateSp$Date,"12-Dec-2010","10-Jan-2011","24-Jan-2011")


	
#create function to make summary data frames (mean,n,sd,sem); calcN function defined above
chnSummary<-function(param) {
	
	chnData.summary<-data.frame(
	mean=tapply(param,chnData$Species,mean,na.rm=TRUE),
	n=tapply(param,chnData$Species,calcN),
	sd=tapply(param,chnData$Species,sd,na.rm=TRUE),
	min=tapply(param,chnData$Species,min,na.rm=TRUE),
	max=tapply(param,chnData$Species,max,na.rm=TRUE))
	
	chnData.summary$sem<-chnData.summary$sd/sqrt(chnData.summary$n)
	return(chnData.summary)
	}

#create summary tables
C.NSummary<-chnSummary(chnData$C.N)
CSummary<-chnSummary(chnData$Wt_Percent_C)
NSummary<-chnSummary(chnData$Wt_Percent_N)

#test whether C:N ratio different across treatment
LMchn1<-lme(C.N ~ Species,random=~1|Date,data=chnData)
#post hoc
LMchn1GLHT<-glht(LMchn1,linfct=mcp('Species'="Tukey"),test=adjusted("fdr"))

#remove random effect term
LMchn2<-lm(C.N ~ Species,data=chnData)

#post hoc
LMchn2GLHT<-glht(LMchn2,linfct=mcp('Species'="Tukey"),test=univariate())

#add mean C:N value for each species to expData dataframe--Mixture treatment is NA
tempCN<-as.numeric(rep(c(C.NSummary$mean[[2]],C.NSummary$mean[[3]],C.NSummary$mean[[4]],C.NSummary$mean[[1]],NA),times=7))
expData$C.N<-round(tempCN,2)

#test whether C:N correlated to diet treatment--
LMcnTest<-lm(TEST_CHANGE ~ C.N,data=expData)
LMcnWW<-lm(WET_WT_CHANGE ~ C.N,data=expData)
LMcnJaw<-lm(JAW_CHANGE ~ C.N,data=expData)
LMcnGonad<-lm(FINAL_GONAD_DRY_WT ~ C.N,data=expData) #significant

##plot C:N vs. Date*Species


postscript("Figure3.eps",height=4,width=5.5,horizontal=FALSE,onefile=FALSE,paper="special",pointsize=9)
print(chn1<-ggplot(chnData,aes(Date,C.N)) +
geom_point(data=chnData,aes(Date,C.N),size=1) +
geom_path(data=cnDateSp,aes(x=Date,y=meanCN,group=Species))+
theme_bw() +
theme(
	panel.grid.major = element_blank(),
	axis.title.x = element_text(family="Helvetica",size=10),
	axis.title.y = element_text(family="Helvetica",size=10)) +
	xlab("\nDate of Collection") + ylab("C : N\n") +
	geom_text(aes(x=3.3,y=c(C.NSummary$mean[[3]],C.NSummary$mean[[2]],C.NSummary$mean[[1]],C.NSummary$mean[[4]]), label=c("Pterygophora", "Macrocystis", "Chondracanthus", "Rhodymenia"),fontface="italic"),size=2.8) +
	theme(legend.position="none")
	)
dev.off()


#####plot C:N vs. Species

#create variable w/ treatment names
C.NSummary$species<-rownames(C.NSummary)

#rename treatment levels
	C.NSummary$species<-revalue(C.NSummary$species, c("CC"="Chondracanthus", "MAPY"="Macrocystis","PTCA"="Pterygophora","R"="Rhodymenia"))

pdf('cn.pdf')
print(CNPlot<-ggplot(C.NSummary, aes(x = species, y = mean)) + 
	geom_bar(position = position_dodge(), stat="identity", fill="black",width=0.5,colour="black",size=0.3) + 
	geom_linerange(aes(ymin=mean-sem, ymax=mean+sem),size=0.3) +
	theme_bw() +
	theme(
		panel.grid.major = element_blank(),
		axis.text.x = element_text(face="italic",angle=45,hjust=.99,size=11),
		axis.title.y = element_text(family="Helvetica",size=11)) +
	xlab("") + ylab("C : N\n") +
	geom_text(aes(x=1:4, y=16.75, label=c("A", "B", "C", "D")),size=3.5)
)

dev.off()

#########calculate mean +/- se of initial test diameter of experimental urchins

mean(expData$INITIAL_MEAN_TD,na.rm=TRUE)
sd(expData$INITIAL_MEAN_TD,na.rm=TRUE)/sqrt(sum(!is.na(expData$INITIAL_MEAN_TD)))

######calculate the proportion of time Rhodymenia absent

timeSummary<-tapply(consData$days,consData$TRIAL,mean,na.rm=TRUE)
timeSummary[6]/sum(timeSummary[1:9]) #proportion of time Rhodymenia absent


#calculate performance by treatment as a proportion of performance in Rhodymenia trt
testChange.summary$RDiff<-with(testChange.summary, mean/mean[treatment=="Rhodymenia"])
wetWeight.summary$RDiff<-with(wetWeight.summary, mean/mean[treatment=="Rhodymenia"])
gonad.summary$RDiff<-with(gonad.summary, mean/mean[treatment=="Rhodymenia"])
jaw.summary$RDiff<-with(jaw.summary, mean/mean[treatment=="Rhodymenia"])

##########calculate mean algal weight supplied to urchins

#mean weight supplied to monospecific diets
mean(consData$ADD_WT,na.rm=TRUE)

#mean weight of each individual algal sp given in mixed diet
mean(mixedData$ADD_WT,na.rm=TRUE)

#calculate time urchins exposed to algae
sum(timeSummary)

##calculate duration of experiment
consumptionData$removed[length(consumptionData$removed)]-consumptionData$added[1]
